# Supplementary material for: Protecting an island nation from extreme pandemic threats: Proof-of-concept around border closure as an intervention
Source: PLoS One. 2017 Jun 16;12(6):e0178732. doi: 10.1371/journal.pone.0178732 (PMC5473559; doi:10.1371/journal.pone.0178732)
Supplement: S1 Appendix — (XLSX) [file pone.0178732.s001.xlsx]

## Sheet: Master
Cost-Effectiveness of Border Closure: Proof of Concept Model (Green cells must be set: B2, B14, B15, H28, leave B4 set to zero if Ersatz add-in is not active). All dollar values are in NZ$ 2011. See main article by Boyd et al for additional details.
Scenario Selector (see A25:D30; 2009=1, Scenario A=2, Scenario B=3)	2
Uncertainty on = 1/off = 0	0			Sensitivity Analysis		Distribution Parameters
Model Inputs	Expected Value	Distribution	Input to Model	Min / 5%	Max / 95%	alpha	beta	SD
pInfected	0.4	#NAME?	0.4			14.6	21.9	0.08
pConsultGP	0.0590164	#NAME?	0.0590164			23.4656	374.146	0.0118033
pHospital	0.0275	#NAME?	0.0275			24.285	858.806	0.0055
pDeath	0.00275	#NAME?	0.00275			24.9285	9039.98	0.00055
GPcost	60	#NAME?	60			100	0.6	6
HospitalCost	20225	#NAME?	20225	14788	26194	48.3151	418.607	2909.69
Tourist$PerDay	124.713	#NAME?	124.713			100	1.24713	12.4713
VisitorsPerDay	151251	#NAME?	151251			11.1111	13612.6	45375.3
Border Closure DurationWeeks	12	#NAME?	12
Linear return in weeks from 0-100% tourism	26	#NAME?	26
DWFluMild	0.0001	#NAME?	0.0001			0.0017969	17.9672	0.00229592
DWFluMod	0.002	#NAME?	0.002			0.0246244	12.2876	0.0122449
DWFluSevere	0.0121	#NAME?	0.0121			0.0758147	6.18986	0.0405612
DWPostInfectious	0.0098	#NAME?	0.0098			0.0328976	3.324	0.0471939
AccommodationCost	200	#NAME?	200			100	2	20
EvacuateVisitor	1000	#NAME?	1000			100	10	100
EMIC Cost Uncertainty	1	#NAME?	1			100	0.01	0.1
Imports + Exports per week	1960000000
	2009 H1N1	1918 H1N1	1918 * 10		Tourist Dollars Per Visitor per Day		124.713
Scenarios	Reference (2009)	(A) Severe Pandemic (based on 1918)	(B) Extreme Pandemic based on 1918*10		Tourist Dollars per day		1.8863e+07
pInfected	0.183	0.4	0.5
pConsultGP	0.027	0.0590164	0.1		Tourist Reduction		0
pHospital	0.00026	0.0275	0.0275
pDeath	1.38e-05	0.00275	0.0275		Actual Visitors Per Day (during pandemic)		151251
					Value of a QALY (based on WHO GDP method)		45000
Death rate adjustor for 1918 H1N1 with 2015 health care		0.5
No. Deaths		12401.8
Model													EMIC at various Discount Rates
5-year Age Group	Population Count 2014	Number Infected	Number consulting GP	Number Hospitalized	Deaths Distribution	Number of Deaths	Health Costs	QALYs lost	EMIC per person	EMIC Uncertain	EMIC calc	pYLDs	0% EMIC	6% EMIC	3% EMIC
2	308810	123524	18224.9	8492.27	0.0926526	1149.06	1.7285e+08	144.936	1288000	1288000	1.47999e+09	0.0265348	3236000	757000	1288000
7	306460	122584	18086.2	8427.65	0.0919475	1140.32	1.71534e+08	143.146	1274000	1274000	1.45276e+09	0.0311875	3011000	746000	1274000
12	295830	118332	17458.8	8135.32	0.0443791	550.381	1.65584e+08	137.927	1237000	1237000	6.80821e+08	0.0329659	2788000	734000	1237000
17	313580	125432	18506.4	8623.45	0.0470418	583.404	1.7552e+08	139.719	1172000	1172000	6.8375e+08	0.0758528	2544000	695000	1172000
22	325650	130260	19218.7	8955.37	0.0597087	740.496	1.82276e+08	143.14	1133000	1133000	8.38981e+08	0.0883149	2335000	682000	1133000
27	291250	116500	17188.5	8009.37	0.0534013	662.273	1.63021e+08	126.4	1093000	1093000	7.23865e+08	0.0998468	2134000	672000	1093000
32	277630	111052	16384.7	7634.82	0.0717285	889.563	1.55397e+08	120.226	1050000	1050000	9.34041e+08	0.101814	1936000	662000	1050000
37	273020	109208	16112.7	7508.05	0.0705374	874.792	1.52817e+08	117.051	994000	994000	8.69543e+08	0.110768	1733000	640000	994000
42	313640	125456	18509.9	8625.1	0.0888738	1102.2	1.75553e+08	134.064	936000	936000	1.03166e+09	0.113426	1538000	618000	936000
47	311290	124516	18371.2	8560.47	0.0882079	1093.94	1.74238e+08	131.116	865000	865000	9.46257e+08	0.126374	1341000	584000	865000
52	317410	126964	18732.4	8728.77	0.082006	1017.02	1.77663e+08	133.828	789000	789000	8.02432e+08	0.125499	1153000	546000	789000
57	279540	111816	16497.4	7687.35	0.0722219	895.683	1.56467e+08	115.442	707000	707000	6.33248e+08	0.143443	972000	500000	707000
62	245230	98092	14472.6	6743.82	0.0306569	380.201	1.37262e+08	98.6669	612000	612000	2.32683e+08	0.165488	795000	441000	612000
67	216280	86512	12764.1	5947.7	0.0270378	335.318	1.21058e+08	83.5561	521000	521000	1.747e+08	0.198698	637000	384000	521000
72	160150	64060	9451.48	4404.12	0.0293639	364.165	8.96405e+07	59.5701	424000	424000	1.54406e+08	0.2285	490000	320000	424000
77	113540	45416	6700.72	3122.35	0.0208178	258.179	6.35516e+07	40.1393	327000	327000	8.44244e+07	0.266744	357000	252000	327000
82	82750	33100	4883.61	2275.62	0.0151724	188.165	4.63175e+07	27.7252	235000	235000	4.42188e+07	0.305069	245000	186000	235000
87	77690	31076	4584.98	2136.47	0.0142446	176.659	4.34853e+07	23.7583	161000	161000	2.84421e+07	0.365713	162000	132000	161000
92
97
NEW ZEALAND TOTALS	4509750	1803900	266149	124018	1	12401.8	2.52424e+09	1920.41			1.17962e+10
RESULTS
Intermediate Outputs
Tourist Dollars Lost	1.58449e+09
Linear Return Dollars Lost	1.71653e+09
Tourist Revenue Lost TOTAL	3.30103e+09
Import+export losses	23520000000
Linear return import+export	11760000000
Import+export TOTAL	35280000000
Evacuation costs + 2 weeks Accommodation per visitor	574753800
Healthcare costs (GP+Hosp) averted	2.52424e+09
10% healthcare costs (GP+Hosp) averted	2.52424e+08
EMIC Total averted	1.17962e+10
10% EMIC Total averted	1.17962e+09
Deaths averted	12401.8
QALYs averted	1920.41
Monetized QALYs averted	8.64185e+07
10% Monetized QALYs averted	8.64185e+06
Costs Averted	1.44069e+10
10% fewer cases: Costs Averted	1.44069e+09
Pandemic Costs (GP+Hosp+QALYs, no EMIC)	2.61065e+09
Pandemic cost with no border closure	-1.44069e+10	The pandemic occurs, and health system costs, monetized QALYs, and mortality losses are incurred
Scenario (where results are in the text)	Net Benefit to Society	Description																															EMIC (multiplier)	0.814749	1.20269	9.28581e+09	1.37519e+10
Base border closure (Table 2, scenario 1)	1.28224e+10	All pandemic costs are averted, but tourist revenue for period of closure is forgone
Closure and linear return (Table 2 scenario 2)	1.11058e+10	All pandemic costs are averted, but tourist revenue for period of closure and a 'return to normal' period is forgone
Linear return, evac costs, accomm costs (Table 2, scenario 3)	1.05311e+10	All pandemic costs are averted, but tourist revenue for period of closure and a 'return to normal' period is forgone, also visitor accommodation and evacuation costs are losses
Closure fails, pandemic reduced by 10% (Table 2, scenario 4)	-1.86034e+09	10% of pandemic costs are averted, but tourist revenue for period of closure and a 'return to normal' period is forgone
Direct health costs only, linear return, evac costs, accomm costs (Table 2, scenario 5)	-1.35154e+09	All healthcare costs are averted, but deaths are NOT monetized, evacuation costs are losses, tourist revenue for period of closure and 'return to normal' period is forgone
50% import export reduction (Table 3 scenario 1 or 3)	-6.53415e+09	All pandemic costs are averted, but 50% export/import losses are incurred and tourist revenue for period of closure and a 'return to normal' period is forgone
100% import export reduction (Table 3 scenario 2 or 4)	-2.41742e+10	All pandemic costs are averted, but 100% export/import losses are incurred and tourist revenue for period of closure and a 'return to normal' period is forgone
Scenario A * 5 (Table 3, scenario 5)	-3.00723e+10	Amplifying the impact of Scenario A by x5 deaths (equivalent to reduction of impact of Scenario B by half)
Scenario A * 3 (Table 3, scenario 6)	-3.24315e+10	Amplifying the impact of Scenario A by x3 deaths (equivalent to reduction of impact of Scenario B by 70%)
										1004
										1005
										1006
										1007
										1008
										1009
										1010
										1011
										1012
										1013
										1014
										1015
										1016
										1017
										1018
										1019
										1020
										1021
										1022
										1023
										1024
										1025
										1026
										1027
										1028
										1029
										1030
										1031
										1032
										1033
										1034
										1035
										1036
										1037
										1038
										1039
										1040
										1041
										1042
										1043
										1044
										1045
										1046
										1047
										1048
										1049
										1050
										1051
										1052
										1053
										1054
										1055
										1056
										1057
										1058
										1059
										1060
										1061
										1062
										1063
										1064
										1065
										1066
										1067
										1068
										1069
										1070
										1071
										1072
										1073
